# Supplementary material for: Soluble Collectin 11 (CL-11) Acts as an Immunosuppressive Molecule Potentially Used by Stem Cell-Derived Retinal Epithelial Cells to Modulate T Cell Response
Source: Cells. 2023 Jul 7;12(13):1805. doi: 10.3390/cells12131805 (PMC10341155; doi:10.3390/cells12131805)
Supplement: Supplementary file 1 [file cells-12-01805-s001.zip]

Archive with 1 entries (1 files):
- cells-2421777-supplementary.pdf
